# Supplementary material for: Are adverse childhood experiences scores associated with heroism or villainy? A quantitative observational study of Marvel and DC Cinematic Universe characters
Source: PLoS One. 2025 Jan 15;20(1):e0315268. doi: 10.1371/journal.pone.0315268 (PMC11734917; doi:10.1371/journal.pone.0315268)
Supplement: S2 Appendix — (XLSX) [file pone.0315268.s003.xlsx]

## Sheet: Sheet1
Please confirm which movies you have watched in the 'comments' column if there is more than one version of your character, i.e., Batman
Marvel Villains											DC Villains
Fictional Character	Movies to Watch	Demographic Information for character (gender)	Reviewer 1 Name	Ace Score 1	Reviewer 2 Name	ACE score 2	Comments	Reviewer 3- where needed	ACE 3 where needed		Fictional Character	Movies to Watch	Demographic Information for character (gender)	Reviewer 1 Name	Ace Score 1	Reviewer 2 Name	ACE score 2	Comments	Reviewer 3- where needed	ACE 3 where needed
Harry Osborn	Spider Man 3, The amazing spiderman 2	Male	Carla Ginn	7	Jennifer Jackson	2	Amazing Spider Man 2	Gabriel Joaquino	2		Joker	The Dark Knight	Male	Sandra Davidson	5	Bilal Ahmed	7
Ivan Vanko	Iron Man 2	Male	Sandra Davidson	4	Gabriel Joaquino	6					Ocean Master	Aquaman (2018)	Male	Gabriel Joaquino	1	Elke Jaibeeh Barah	3
Killmonger	Black Panther	Male	Jennifer Jackson	5	Bilal Ahmed	5					Maxwell Lord	Wonder Woman (2020)	Male	Bilal Ahmed	5	Jennifer Jackson	4
Namor	Black Panther: Wankanda Forever	Male	Zahra Upal	1	Carla Ferreira	1					Dr. Sivana	Shazam! (2019)	Male	Bilal Ahmed	2	Eron Muel	2	Shazam!: 2 ACEs.
Hela	Thor: Ragnorock	Female	Jennifer Jackson	5	Bilal Ahmed	5	debating on whether being banished to hell counts as family member being sent to prison				Huntress	Birds of Prey (2020)	Female	Julia Imanoff	4	Bilal Ahmed	4
Task Master	Black Widow	Female	Gabriel Joaquino	3	Jennifer Jackson	3					Riddler	The Batman 2022	Male	Bilal Ahmed	4	Gabriel Joaquino	4
Loki	Thor, Thor Dark world	Gender fluid	Eron Muel	0	Jennifer Jackson	0	Thor: 0 ACEs. Thor Dark world: 0 ACEs.				Harley Quinn	Suicide Squad (2016) Birds of Prey (2020)	Female	Teressa Boring	2	Bilal Ahmed	5	Childhood info in first scenes of Bird of Prey	Julia Imanoff	5
Marvel Heroes											DC Heroes
Fictional Character	Movies to Watch	Demographic Information for character (gender)	Reviewer 1 Name	Ace Score 1	Reviewer 2 Name	ACE score 2	Comments	Reviewer 3- where needed	ACE 3 where needed		Fictional Character	Movies to Watch	Demographic Information for character (gender)	Reviewer 1 Name	Ace Score 1	Reviewer 2 Name	ACE score 2	Comments	Reviewer 3- where needed	ACE 3 where needed
Iron Man	Iron Man 1 & 2	Male	Sandra Davidson	2	Gabriel Joaquino	2					Batman	Batman Begins The Batman (2022	male	Bilal Ahmed	1 for batman begins and 3 for the batman (2022)	Marika Lee	1 for batman begins, 2 for The Batman
Black Widow	Black Widow, Avengers Infinity War	Female	Gabriel Joaquino	7	Jennifer Jackson	8		Carla Ginn	10		Aquaman	Aquaman (2018)	Male	Gabriel Joaquino	4	Elke Jaibeeh Barah	4
Shang-Chi	Shang-Chi Legend of the 10 Rings	Male	Carla Ferreira	5	Jennifer Jackson	4					Superman	Superman Returns (2006) Man of Steel (2013)	male	Gabriel Joaquino	1	Bilal Ahmed	1
Starlord	Guardians of the Galaxy 2	Male	Julia Imanoff	4	Gabriel Joaquino	4					Wonder woman	Wonder Woman (2017) Wonder Woman (2020)	Female	Carla Ginn	2	Bilal Ahmed	1
Spiderman	Spiderman (the first film in any of the franchises)	Male	Carla Ginn	3	Julia Imanoff #	2					Cat woman	The Dark Knight Rises The Batman(2022)	Female	Bilal Ahmed	The Batman (2022) - 6	Samantha Perry	5
Hulk	Hulk (2003) The incredible hulk (2008)	Male	Carla Ginn	7	Sam Perry	6					Shazam (Billy Batson)	Shazam! (2019) Shazam 2	Billy Batson: Male	Bilal Ahmed	Shazam! - 3	Eron Muel	3	Shazam!: 3 ACEs. Shazam 2: 1 ACE already seen from Shazam!
Shuri	Black Panther: Wakanda Forever Black Panther (2019) father's funeral	Female	Elke Jaibeeh Barah	0	Bilal Ahmed	1 (death of her father)					Cyborg	Batman v Superman: Dawn of Justice (2016) Zack Snyder’s Justice League	Male	Bilal Ahmed	2	Gabriel Joaquino	2
